# Supplementary material for: Comprehensive hallmark gene sequence, genomic and structural analysis clarifies new and established taxa within the Picornavirales
Source: Virus Evol. 2026 Apr 20;12(1):veag023. doi: 10.1093/ve/veag023 (PMC13155101; doi:10.1093/ve/veag023)
Supplement: Supplementary_materials_veag023 [file supplementary_materials_veag023.zip]

Archive with 19 entries (13 files):
- SI1_gravity_run_files/
- SI1_gravity_run_files/SI1_gravity_run_script.txt
- SI1_gravity_run_files/SI1_input_dataset_vmr.csv
- SI2_tabulated_classifications/
- SI2_tabulated_classifications/SI_2.xlsx
- SI3_tabulated_classifications_summary/
- SI3_tabulated_classifications_summary/SI_3.xlsx
- SI4_rectangular_trees/
- SI4_rectangular_trees/SI4_colabfold_rectangular.pdf
- SI4_rectangular_trees/SI4_gravity_rectangle.pdf
- SI4_rectangular_trees/SI4_helicase_rectangular.pdf
- SI4_rectangular_trees/SI4_rdrp_rectangular.pdf
- SI5_gravity_output/
- SI5_gravity_output/SI5_GRAViTy_heatmap.pdf
- SI5_gravity_output/SI5_Pphmm_locations.pdf
- SI5_gravity_output/SI5_Shared_norm_pphmm_ratio_matrix.pdf
- SI6_families_table/
- SI6_families_table/SI_6.docx
- Supplementary information.docx
