# Supplementary material for: Comprehensive hallmark gene sequence, genomic and structural analysis clarifies new and established taxa within the Picornavirales
Source: Virus Evol. 2026 Apr 20;12(1):veag023. doi: 10.1093/ve/veag023 (PMC13155101; doi:10.1093/ve/veag023)
Supplement: Supplementary_materials_veag023 [file supplementary_materials_veag023.zip › SI1_gravity_run_files/SI1_gravity_run_script.txt]

{
    "GenomeDescTableFile": "data/picornavirales/joined_expanded_and_reduced_picornas_151025/joined_expanded_reduced_full.csv",
    "ExpDir": "./output/picorna_joined_expanded_reduced_renamed_full_mash0-7",
    "GenomeSeqFile": "./output/picorna_joined_expanded_reduced_renamed_full.gb",
    "AnnotateIncompleteGenomes": false,
    "TaxoGrouping_Header": "Genus",
    "genbank_email": "name@provider.com",
    "ProteinLength_Cutoff": 200,
    "IncludeProteinsFromIncompleteGenomes": true,
    "Mash_p_val_cutoff": 0.05,
    "Mash_sim_score_cutoff": 0.95,
    "ProtClustering_MCLInflation": 6,
    "N_AlignmentMerging": 0,
    "PPHMMClustering_MCLInflation_ForAlnMerging": 5,
    "HMMER_PPHMMDB_ForEachRoundOfPPHMMMerging": true,
    "HHsuite_evalue_Cutoff": 1e-06,
    "HHsuite_pvalue_Cutoff": 0.05,
    "HHsuite_QueryCoverage_Cutoff": 85.0,
    "HHsuite_SubjectCoverage_Cutoff": 85.0,
    "HMMER_C_EValue_Cutoff": 0.001,
    "HMMER_HitScore_Cutoff": 25,
    "p": 1.0,
    "Dendrogram_LinkageMethod": "average",
    "N_Bootstrap": 10,
    "Bootstrap_method": "sumtrees",
    "VirusGrouping": true,
    "SimilarityMeasurementScheme": "PG",
    "Heatmap_DendrogramSupport_Cutoff": 0.75,
    "PphmmNeighbourhoodWeight": 0.0,
    "PphmmSigScoreThreshold": 0,
    "UseBlast": false,
    "NThreads": "auto",
    "ClustAlnScheme": "local",
    "LogscaleDendrogram": false,
    "RemoveSingletonPPHMMs": true,
    "N_VirusesOfTheClassToIgnore": 1,
    "PPHMMSorting": false,
    "PPHMMClustering_MCLInflation_ForPPHMMSorting": 2,
    "MutualInformationScorer": false,
    "N_Sampling": 10,
    "SamplingStrategy": "balance_with_repeat",
    "SampleSizePerGroup": 10,
    "Bootstrap": true,
    "N_CPUs": 6
}
